# Supplementary material for: Large magnetic resonance imaging‐based medial posterior tibial slope is associated with time‐dependent worsening of rotational knee laxity after anterior cruciate ligament reconstruction
Source: J Exp Orthop. 2025 Nov 14;12(4):e70552. doi: 10.1002/jeo2.70552 (PMC12616262; doi:10.1002/jeo2.70552)
Supplement: Supplementary file 1 — Supplemental Table S1. [file JEO2-12-e70552-s001.xlsx]

## Sheet: Sheet 1
Supplemental Table S1a. Univariate and Multivariate Analyses for preoperative ATT
Variable	n (%)	ATT (mean ± SD)		Mann-Whitney U test	Multivariate linear regression			Cohen's d
		Variable = Yes	Variable = No	p-value	β	95% CI	p-value
Age (≥ 20 years)	55 (51.9)	4.9 ± 1.6	4.9 ± 1.7	0.87
Sex (male)	40 (37.7)	4.7 ± 1.7	5.0 ± 1.6	0.32
BMI (≥ 22.3 kg/m^2)	53 (50.0)	4.9 ± 1.7	4.9 ± 1.6	0.76
MM repair (yes)	48 (45.3)	5.2 ± 1.7	4.7 ± 1.5	0.074	0.51	[-0.11, 1.13]	0.11
LM repair (yes)	37 (34.9)	4.9 ± 1.6	4.9 ± 1.7	0.92
Time from injury to ACLR (≥ 2.9 months)	54 (50.9)	4.8 ± 1.9	5.0 ± 1.3	0.82
MPTS (≥ 9.05°)	14 (13.2)	5.1 ± 1.4	4.9 ± 1.7	0.48	0.41	[-0.52, 1.3]	0.38
LPTS (≥ 9.55°)	8 (7.5)	4.3 ± 2.4	4.9 ± 1.5	0.45	-0.69	[-1.88, 0.50]	0.26
|MPTS - LPTS| (≥ 1.6°)	53 (50.0)	4.7 ± 1.4	5.1 ± 1.8	0.24	-0.34	[-0.97, 0.29]	0.29
Abbreviation: ATT, anterior tibial translation; SD, standard deviation; BMI, body mass index; MM, medial meniscus; LM, lateral meniscus; ACLR, anterior cruciate ligament reconstruction; MPTS, medial posterior tibial slope; LPTS, lateral posterior tibial slope; CI, confidence interval
Supplemental Table S1b. Univariate and Multivariate Analyses for ATT at time-zero
Variable	n (%)	ATT (mean ± SD)		Mann-Whitney U test	Multivariate linear regression			Cohen's d
		Variable = Yes	Variable = No	p-value	β	95% CI	p-value
Age (≥ 20 years)	55 (51.9)	-1.3 ± 1.0	-1.0 ± 1.0	0.16
Sex (male)	40 (37.7)	-1.1 ± 1.0	-1.2 ± 1.1	0.79
BMI (≥ 22.3 kg/m^2)	53 (50.0)	-1.1 ± 1.1	-1.2 ± 0.9	0.35
MM repair (yes)	48 (45.3)	-1.0 ± 1.0	-1.3 ± 1.1	0.27
LM repair (yes)	37 (34.9)	-1.2 ± 1.0	-1.1 ± 1.0	0.84
Time from injury to ACLR (≥ 2.9 months)	54 (50.9)	-1.1 ± 1.0	-1.2 ± 1.0	0.88
MPTS (≥ 9.05°)	14 (13.2)	-1.1 ± 1.1	-1.2 ± 1.0	0.88	0.036	[-0.55, 0.63]	0.9
LPTS (≥ 9.55°)	8 (7.5)	-1.5 ± 1.1	-1.1 ± 1.0	0.36	-0.39	[-1.15, 0.37]	0.31
|MPTS - LPTS| (≥ 1.6°)	53 (50.0)	-1.1 ± 1.0	-1.2 ± 1.0	0.81	0.055	[-0.35, 0.46]	0.79
Abbreviation: ATT, anterior tibial translation; SD, standard deviation; BMI, body mass index; MM, medial meniscus; LM, lateral meniscus; ACLR, anterior cruciate ligament reconstruction; MPTS, medial posterior tibial slope; LPTS, lateral posterior tibial slope; CI, confidence interval
Supplemental Table S1c. Univariate and Multivariate Analyses for postoperative ATT
Variable	n (%)	ATT (mean ± SD)		Mann-Whitney U test	Multivariate linear regression			Cohen's d
		Variable = Yes	Variable = No	p-value	β	95% CI	p-value
Age (≥ 20 years)	55 (51.9)	1.2 ± 1.0	1.3 ± 1.2	0.8
Sex (male)	40 (37.7)	1.2 ± 1.0	1.3 ± 1.2	0.51
BMI (≥ 22.3 kg/m^2)	53 (50.0)	1.5 ± 1.2	1.0 ± 1.1	0.054	0.45	[0.013, 0.88]	0.044	0.41
MM repair (yes)	48 (45.3)	1.4 ± 1.1	1.1 ± 1.1	0.35
LM repair (yes)	37 (34.9)	1.0 ± 1.1	1.3 ± 1.1	0.42
Time from injury to ACLR (≥ 2.9 months)	54 (50.9)	1.1 ± 1.1	1.4 ± 1.2	0.15
Time to harfware removal (≥ 1.5 years)	53 (50.0)	1.4 ± 1.2	1.1 ± 1.1	0.21
MPTS (≥ 9.05°)	14 (13.2)	0.9 ± 1.3	1.3 ± 1.1	0.26	-0.31	[-0.95, 0.34]	0.35
LPTS (≥ 9.55°)	8 (7.5)	0.9 ± 1.2	1.3 ± 1.1	0.31	-0.3	[-1.12, 0.53]	0.48
|MPTS - LPTS| (≥ 1.6°)	53 (50.0)	1.1 ± 1.3	1.3 ± 0.9	0.36	-0.2	[-0.64, 0.24]	0.36
Abbreviation: ATT, anterior tibial translation; SD, standard deviation; BMI, body mass index; MM, medial meniscus; LM, lateral meniscus; ACLR, anterior cruciate ligament reconstruction; MPTS, medial posterior tibial slope; LPTS, lateral posterior tibial slope; CI, confidence interval
