# Supplementary material for: Large magnetic resonance imaging‐based medial posterior tibial slope is associated with time‐dependent worsening of rotational knee laxity after anterior cruciate ligament reconstruction
Source: J Exp Orthop. 2025 Nov 14;12(4):e70552. doi: 10.1002/jeo2.70552 (PMC12616262; doi:10.1002/jeo2.70552)
Supplement: Supplementary file 2 — Supplemental Table S2. [file JEO2-12-e70552-s003.xlsx]

## Sheet: Sheet 1
Supplemental Table S2a. Univariate and Multivariate Analyses for preoperative pivot shift grade
Variable	n (%)	Pivotshift grade (Yes / No)				Mann-Whitney U test	Multivariate linear regression
		grade 0	grade 1	grade 2	grade 3	p-value	Odds ratio	95% CI	p-value
Age (≥ 20 years)	55 (51.9)	4 / 1	30 / 19	18 / 27	3 / 4	0.02	0.46	[0.20, 1.0]	0.051
Sex (male)	40 (37.7)	3 / 2	22 / 27	15 / 30	0 / 7	0.024	0.39	[0.17, 0.88]	0.026
BMI (≥ 22.3 kg/m^2)	53 (50.0)	2 / 3	20 / 29	28 / 27	3 / 4	0.1
MM repair (yes)	48 (45.3)	2 / 3	17 / 32	26 / 19	3 / 4	0.071	2.1	[1.0, 4.6]	0.061
LM repair (yes)	37 (34.9)	2 / 3	20 / 29	10 / 35	5 / 2	0.52
Time from injury to ACLR (≥ 2.9 months)	54 (50.9)	4 / 1	21 / 28	24 / 21	5 / 2	0.42
MPTS (≥ 9.05°)	14 (13.2)	0 / 5	9 / 40	4 / 41	1 / 6	0.49	0.83	[0.27, 2.5]	0.75
LPTS (≥ 9.55°)	8 (7.5)	0 / 5	3 / 46	4 / 41	1 / 6	0.34	2.8	[0.69, 12.1]	0.15
|MPTS - LPTS| (≥ 1.6°)	53 (50.0)	4 / 1	25 / 24	22 / 23	2 / 5	0.23	0.52	[o.23, 1.2]	0.11
Abbreviation: SD, standard deviation; BMI, body mass index; MM, medial meniscus; LM, lateral meniscus; ACLR, anterior cruciate ligament reconstruction; MPTS, medial posterior tibial slope; LPTS, lateral posterior tibial slope; CI, confidence interval
Supplemental Table S1b. Univariate and Multivariate Analyses for postoperative pivot shift grade
Variable	n (%)	Pivotshift grade (Yes / No)				Mann-Whitney U test	Multivariate ordinal logistic regression
		grade 0	grade 1	grade 2	grade 3	p-value	Odds ratio	95% CI	p-value
Age (≥ 20 years)	55 (51.9)	47 / 31	8 / 19	0 / 1	0 / 0	0.004	0.31	[0.099, 0.88]	0.033
Sex (male)	40 (37.7)	35 / 43	5 / 22	0 / 1	0 / 0	0.011	0.35	[0.10, 1.1]	0.083
BMI (≥ 22.3 kg/m^2)	53 (50.0)	34 / 44	18 / 9	1 / 0	0 / 0	0.026	2.3	[0.82, 6.5]	0.12
MM repair (yes)	48 (45.3)	34 / 44	13 / 14	1 / 0	0 / 0	0.53
LM repair (yes)	37 (34.9)	30 / 48	7 / 20	0 / 1	0 / 0	0.19
Time from injury to ACLR (≥ 2.9 months)	54 (50.9)	42 / 36	12 / 15	0 / 1	0 / 0	0.3
Time to harfware removal (≥ 1.5 years)	53 (50.0)	33 / 45	17 / 10	1 / 0	0 / 0	0.043	2.7	[0.92, 8.4]	0.077
MPTS (≥ 9.05°)	14 (13.2)	9 / 69	5 / 22	0 / 1	0 / 0	0.42	2.2	[0.48, 9.6]	0.29
LPTS (≥ 9.55°)	8 (7.5)	4 / 74	4 / 23	0 / 1	0 / 0	0.13	3.5	[0.61, 19.2]	0.15
|MPTS - LPTS| (≥ 1.6°)	53 (50.0)	35 / 43	17 / 10	1 / 0	0 / 0	0.074	2.6	[0.94, 7.9]	0.071
Abbreviation: SD, standard deviation; BMI, body mass index; MM, medial meniscus; LM, lateral meniscus; ACLR, anterior cruciate ligament reconstruction; MPTS, medial posterior tibial slope; LPTS, lateral posterior tibial slope; CI, confidence interval
