# Supplementary material for: Large magnetic resonance imaging‐based medial posterior tibial slope is associated with time‐dependent worsening of rotational knee laxity after anterior cruciate ligament reconstruction
Source: J Exp Orthop. 2025 Nov 14;12(4):e70552. doi: 10.1002/jeo2.70552 (PMC12616262; doi:10.1002/jeo2.70552)
Supplement: Supplementary file 3 — Supplemental Table S3. [file JEO2-12-e70552-s005.xlsx]

## Sheet: Sheet 1
Supplemental Table S3a. Univariate and Multivariate Analyses for preoperative acceleration
Variable	n (%)	Acceleration (mean ± SD)		Mann-Whitney U test	Multivariate linear regression			Cohen's d
		Variable = Yes	Variable = No	p-value	β	95% CI	p-value
Age (≥ 20 years)	55 (51.9)	3.4 ± 2.6	4.5 ± 2.8	0.003	-0.61	[-1.64, 0.42]	0.25
Sex (male)	40 (37.7)	3.0 ± 2.0	4.5 ± 3.0	0.006	-1.3	[-2.33, -0.18]	0.023	-0.57
BMI (≥ 22.3 kg/m^2)	53 (50.0)	4.6 ± 3.0	3.2 ± 2.3	0.005	0.96	[-0.069, 2.0]	0.067	0.52
MM repair (yes)	48 (45.3)	4.1 ± 2.9	3.8 ± 2.6	0.8
LM repair (yes)	37 (34.9)	3.7 ± 2.8	4.1 ± 2.7	0.32
Time from injury to ACLR (≥ 2.9 months)	54 (50.9)	3.9 ± 2.5	3.9 ± 3.0	0.54
MPTS (≥ 9.05°)	14 (13.2)	2.7 ± 1.3	4.1 ± 2.8	0.12	-1.2	[-2.64, 0.33]	0.13
LPTS (≥ 9.55°)	8 (7.5)	3.9 ± 3.5	3.9 ± 2.7	0.67	0.37	[-1.52, 2.27]	0.7
|MPTS - LPTS| (≥ 1.6°)	53 (50.0)	3.7 ± 2.4	4.2 ± 3.0	0.69	-0.62	[-1.64, 0.41]	0.24
Abbreviation: SD, standard deviation; BMI, body mass index; MM, medial meniscus; LM, lateral meniscus; ACLR, anterior cruciate ligament reconstruction; MPTS, medial posterior tibial slope; LPTS, lateral posterior tibial slope; CI, confidence interval
Supplemental Table S3b. Univariate and Multivariate Analyses for acceleration at time-zero
Variable	n (%)	Acceleration (mean ± SD)		Mann-Whitney U test	Multivariate linear regression			Cohen's d
		Variable = Yes	Variable = No	p-value	β	95% CI	p-value
Age (≥ 20 years)	55 (51.9)	1.1 ± 0.3	1.2 ± 0.3	0.042	-0.15	[-0.27, -0.026]	0.018	-0.46
Sex (male)	40 (37.7)	1.2 ± 0.3	1.1 ± 0.3	0.29
BMI (≥ 22.3 kg/m^2)	53 (50.0)	1.2 ± 0.3	1.1 ± 0.3	0.95
MM repair (yes)	48 (45.3)	1.1 ± 0.3	1.2 ± 0.3	0.68
LM repair (yes)	37 (34.9)	1.1 ± 0.3	1.1 ± 0.3	0.32
Time from injury to ACLR (≥ 2.9 months)	54 (50.9)	1.1 ± 0.3	1.2 ± 0.3	0.96
MPTS (≥ 9.05°)	14 (13.2)	1.0 ± 0.3	1.2 ± 0.3	0.19	-0.11	[-0.29, 0.070]	0.23
LPTS (≥ 9.55°)	8 (7.5)	1.4 ± 0.3	1.1 ± 0.3	0.031	0.27	[0.032, 0.50]	0.027	0.72
|MPTS - LPTS| (≥ 1.6°)	53 (50.0)	1.1 ± 0.3	1.2 ± 0.4	0.79	-0.002	[-0.13, 0.12]	0.97
Abbreviation: ATT, anterior tibial translation; SD, standard deviation; BMI, body mass index; MM, medial meniscus; LM, lateral meniscus; ACLR, anterior cruciate ligament reconstruction; MPTS, medial posterior tibial slope; LPTS, lateral posterior tibial slope; CI, confidence interval
Supplemental Table S3c. Univariate and Multivariate Analyses for postoperative acceleration
Variable	n (%)	Acceleration (mean ± SD)		Mann-Whitney U test	Multivariate linear regression			Cohen's d
		Variable = Yes	Variable = No	p-value	β	95% CI	p-value
Age (≥ 20 years)	55 (51.9)	1.4 ± 0.8	1.6 ± 0.9	0.59	-0.14	[-0.49, 0.20]	0.41
Sex (male)	40 (37.7)	1.3 ± 0.5	1.6 ± 1.0	0.018	-0.3	[-0.64, 0.037]	0.08	-0.43
BMI (≥ 22.3 kg/m^2)	53 (50.0)	1.7 ± 1.1	1.3 ± 0.6	0.17
MM repair (yes)	48 (45.3)	1.6 ± 0.9	1.4 ± 0.9	0.26
LM repair (yes)	37 (34.9)	1.5 ± 1.1	1.5 ± 0.7	0.59
Time from injury to ACLR (≥ 2.9 months)	54 (50.9)	1.4 ± 0.7	1.6 ± 1.0	0.47
Time to harfware removal (≥ 1.5 years)	53 (50.0)	1.7 ± 0.9	1.3 ± 0.8	0.04	0.38	[0.042, 0.72]	0.028	0.4
MPTS (≥ 9.05°)	14 (13.2)	2.0 ± 1.5	1.4 ± 0.7	0.11	0.58	[0.10, 1.06]	0.017	0.62
LPTS (≥ 9.55°)	8 (7.5)	1.9 ± 1.1	1.5 ± 0.9	0.64	0.36	[-0.25, 0.96]	0.25
|MPTS - LPTS| (≥ 1.6°)	53 (50.0)	1.6 ± 1.0	1.4 ± 0.7	0.65	0.14	[-0.18, 0.47]	0.39
Abbreviation: ATT, anterior tibial translation; SD, standard deviation; BMI, body mass index; MM, medial meniscus; LM, lateral meniscus; ACLR, anterior cruciate ligament reconstruction; MPTS, medial posterior tibial slope; LPTS, lateral posterior tibial slope; CI, confidence interval
