# Supplementary material for: Large magnetic resonance imaging‐based medial posterior tibial slope is associated with time‐dependent worsening of rotational knee laxity after anterior cruciate ligament reconstruction
Source: J Exp Orthop. 2025 Nov 14;12(4):e70552. doi: 10.1002/jeo2.70552 (PMC12616262; doi:10.1002/jeo2.70552)
Supplement: Supplementary file 4 — Supplemental Table S4. [file JEO2-12-e70552-s004.xlsx]

## Sheet: Sheet 1
Supplemental Table S4a. Univariate and Multivariate Analyses for preoperative ERAV
Variable	n (%)	ERAV (mean ± SD)		Mann-Whitney U test	Multivariate linear regression			Cohen's d
		Variable = Yes	Variable = No	p-value	β	95% CI	p-value
Age (≥ 20 years)	55 (51.9)	3.3 ± 1.8	3.5 ± 1.8	0.26
Sex (male)	40 (37.7)	3.2 ± 1.8	3.5 ± 1.8	0.18
BMI (≥ 22.3 kg/m^2)	53 (50.0)	3.7 ± 1.8	3.1 ± 1.7	0.02	0.65	[-0.030, 1.34]	0.061	0.38
MM repair (yes)	48 (45.3)	3.4 ± 2.0	3.4 ± 1.6	0.72
LM repair (yes)	37 (34.9)	3.2 ± 1.5	3.5 ± 1.9	0.59
Time from injury to ACLR (≥ 2.9 months)	54 (50.9)	3.3 ± 1.4	3.4 ± 2.1	0.6
MPTS (≥ 9.05°)	14 (13.2)	2.9 ± 1.7	3.5 ± 1.8	0.23	-0.33	[-1.35, 0.69]	0.52
LPTS (≥ 9.55°)	8 (7.5)	2.4 ± 1.2	3.5 ± 1.8	0.069	-1	[-2.29, 0.30]	0.13
|MPTS - LPTS| (≥ 1.6°)	53 (50.0)	3.3 ± 1.8	3.5 ± 1.7	0.47	-0.17	[-0.86, 0.52]	0.63
Abbreviation: ERAV, external rotational angular velocity; SD, standard deviation; BMI, body mass index; MM, medial meniscus; LM, lateral meniscus; ACLR, anterior cruciate ligament reconstruction; MPTS, medial posterior tibial slope; LPTS, lateral posterior tibial slope; CI, confidence interval
Supplemental Table S4b. Univariate and Multivariate Analyses for ERAV at time-zero
Variable	n (%)	ERAV (mean ± SD)		Mann-Whitney U test	Multivariate linear regression			Cohen's d
		Variable = Yes	Variable = No	p-value	β	95% CI	p-value
Age (≥ 20 years)	55 (51.9)	1.4 ± 1.0	1.4 ± 0.7	0.24
Sex (male)	40 (37.7)	1.4 ± 1.0	1.4 ± 0.8	0.46
BMI (≥ 22.3 kg/m^2)	53 (50.0)	1.4 ± 0.8	1.4 ± 0.9	0.88
MM repair (yes)	48 (45.3)	1.5 ± 0.8	1.4 ± 0.9	0.4
LM repair (yes)	37 (34.9)	1.2 ± 0.7	1.5 ± 1.0	0.3
Time from injury to ACLR (≥ 2.9 months)	54 (50.9)	1.4 ± 0.9	1.4 ± 0.9	0.76
MPTS (≥ 9.05°)	14 (13.2)	1.3 ± 0.4	1.4 ± 0.9	0.64	-0.11	[-0.62, 0.40]	0.67
LPTS (≥ 9.55°)	8 (7.5)	1.1 ± 0.4	1.4 ± 0.9	0.41	-0.32	[-0.99, 0.33]	0.32
|MPTS - LPTS| (≥ 1.6°)	53 (50.0)	1.4 ± 0.9	1.5 ± 0.9	0.39	-0.067	[-0.41, 0.28]	0.7
Abbreviation: ERAV, external rotational angular velocity; SD, standard deviation; BMI, body mass index; MM, medial meniscus; LM, lateral meniscus; ACLR, anterior cruciate ligament reconstruction; MPTS, medial posterior tibial slope; LPTS, lateral posterior tibial slope; CI, confidence interval
Supplemental Table S4c. Univariate and Multivariate Analyses for postoperative ERAV
Variable	n (%)	ERAV (mean ± SD)		Mann-Whitney U test	Multivariate linear regression			Cohen's d
		Variable = Yes	Variable = No	p-value	β	95% CI	p-value
Age (≥ 20 years)	55 (51.9)	1.5 ± 1.0	2.2 ± 1.5	0.012	-0.39	[-0.91, 0.12]	0.13
Sex (male)	40 (37.7)	1.5 ± 1.0	2.0 ± 1.4	0.022	-0.28	[-0.79, 0.23]	0.29
BMI (≥ 22.3 kg/m^2)	53 (50.0)	2.1 ± 1.5	1.6 ± 1.0	0.019	0.36	[-0.13, 0.85]	0.15
MM repair (yes)	48 (45.3)	2.0 ± 1.5	1.7 ± 1.2	0.41
LM repair (yes)	37 (34.9)	1.6 ± 1.2	1.9 ± 1.3	0.042	-0.3	[-0.81, 0.21]	0.24
Time from injury to ACLR (≥ 2.9 months)	54 (50.9)	1.6 ± 1.1	2.0 ± 1.5	0.31
Time to harfware removal (≥ 1.5 years)	53 (50.0)	2.1 ± 1.4	1.5 ± 1.2	0.003	0.53	[0.03, 1.03]	0.039	0.45
MPTS (≥ 9.05°)	14 (13.2)	2.5 ± 2.2	1.7 ± 1.1	0.51	1.1	[0.34, 1.77]	0.0041	0.59
LPTS (≥ 9.55°)	8 (7.5)	1.4 ± 0.9	1.9 ± 1.3	0.53	-0.58	[-1.48, 0.32]	0.2
|MPTS - LPTS| (≥ 1.6°)	53 (50.0)	1.9 ± 1.4	1.7 ± 1.2	0.6	0.18	[-0.32, 0.67]	0.48
Abbreviation: ERAV, external rotational angular velocity; SD, standard deviation; BMI, body mass index; MM, medial meniscus; LM, lateral meniscus; ACLR, anterior cruciate ligament reconstruction; MPTS, medial posterior tibial slope; LPTS, lateral posterior tibial slope; CI, confidence interval
