# Supplementary material for: Large magnetic resonance imaging‐based medial posterior tibial slope is associated with time‐dependent worsening of rotational knee laxity after anterior cruciate ligament reconstruction
Source: J Exp Orthop. 2025 Nov 14;12(4):e70552. doi: 10.1002/jeo2.70552 (PMC12616262; doi:10.1002/jeo2.70552)
Supplement: Supplementary file 5 — Supplemental Table S5. [file JEO2-12-e70552-s002.xlsx]

## Sheet: Sheet1
Supplemental Table S5. Pearson's product-moment correlation
preoperative		r	95% CI	p-value
ATT	pivot shift grade	0.446	0.279−0.587	<0.001
	acceleartion	0.478	0.316−0.613	<0.001
	ERAV	0.333	0.152−0.493	<0.001
pivot shift grade	acceleartion	0.599	0.461−0.709	<0.001
	ERAV	0.257	0.0698−0.427	0.0078
acceleartion	ERAV	0.466	0.302−0.603	<0.001
time-zero		r	95% CI	p-value
ATT	acceleartion	0.161	-0.0305−0.341	0.099
	ERAV	0.153	-0.0392−0.334	0.12
acceleartion	ERAV	0.289	0.105−0.455	0.0026
postoperative		r	95% CI	p-value
ATT	pivot shift grade	0.263	0.0757−0.432	0.0065
	acceleartion	0.303	0.119−0.467	0.0016
	ERAV	0.156	-0.0354−0.337	0.11
pivot shift grade	acceleartion	0.67	0.55−0.763	<0.001
	ERAV	0.505	0.347−0.634	<0.001
acceleartion	ERAV	0.55	0.401−0.67	<0.001
Abbreviation: ATT, anterior tibial translation; ERAV, external rotational angular velocity; CI, confidence interval
